# Supplementary material for: Ethambutol Partitioning in Tuberculous Pulmonary Lesions Explains Its Clinical Efficacy
Source: Antimicrob Agents Chemother. 2017 Aug 24;61(9):e00924-17. doi: 10.1128/AAC.00924-17 (PMC5571334; doi:10.1128/AAC.00924-17)
Supplement: Supplemental material [file AAC.00924-17_zac009176531sd1.xlsx]

## Sheet: DATASET S1
Dataset S1: raw dataset of EMB concentrations measured by HPLC coupled to tandem mass spectrometry (LC/MS-MS) in plasma, lung tissue, cellular granulomas and necrotic granulomas, at various time points post-dose
These data were used to generate Figure 1, Table 2 and Table 3.
	time (h)	0	0.5	1	2	4	6	24
	Plasma concentration (ng/ml)	0	1830	2940	1970	1020	855	43.8
			4090	4750	2060	962	281	78.4
			1810	1600	723	340	130
			2580	3940	1640	1100	230
			2520	2710	1460	534	230
			2380	3000	2410	650
			2770	2870	2180
			3470	4580	3860
			2520	3320	2400
			1450	1250	1570
	Average	0	2542	3096	2027.3	767.667	345.2	61.1
	Std Dev.		786.932	1134.31	820.161	304.377	290.203	24.4659
	time (h)	2	6	24
	Concentration in uninvolved lung (ng/g)	9570	6760	1430
		11100	6260	967
		8620	6880	836
		12800	2350	710
		12000	1850	873
		11600	5130	1080
		8480	5240	244
		8500	7600	317
		5590	5650	139
		4180	4040	830
		7200	3270	926
		8030	4640	1030
		7370	4120	730
		11300	4860	922
		11500	5250	680
		11000	5110	1360
		8850	3810	1070
		11200	3390	1260
		8240	5950	1140
		5750	6980	1390
		7820	6600	6630
		8280	5610	1380
		7750	10100	1600
		8400	5120	1190
		19900	8070	1330
		13400	6070	1330
		13100	6030	1240
		14000	2040	1390
		13400	2430	1440
		15300	4580	1780
		16700	5840
		8190	5580
		12100	2990
		17500	2510
		18800	2390
		13100	4670
		12900	6160
		10900	4040
		9500	2160
		13500	4490
		15200	5070
		13900	5340
		15400	5590
		17800	4700
		15500	5120
		16800
		16700
		16700
		14400
		14400
		17200
		18900
		18300
	Average	12238.1	4943.11	1241.47
	Std Dev.	3928.53	1728.89	1089.24
	time (h)	2	6	24
	Concentration in cellular lesions (ng/g)	4560	3200	1020
		7500	4030	2150
		7360	8610	2390
		9510	2790	181
		7660	4170	2760
		6860	5420	4300
		6210	6890	2530
		12700	5210	1050
		7160	2080	1140
		8890	4210	2780
		9430	4320	3380
		14300	9310	1810
		11900	6240	4370
		7470	6500	4210
		6650	6950	4610
		16300	9110	4810
		19500	4030	5470
			4090	531
			7490	4110
			7190	3770
			5830	17300
			8020	2380
				1720
				4590
				4390
				1840
	Average	9644.71	5713.18	3445.85
	Std Dev.	4009.23	2077.48	3188.62
	time (h)	2	6	24
	Concentration in necrotic lesions (ng/g)	4690	7040	1230
		3710	7820	764
		9730	5800	1820
		3040	5880	4780
		3270	8760	3870
		2760	9140	3010
		6340	9510	2040
		5710	9110	7950
		9440	8270	4700
		6810	5590	1530
		9960	9150	3490
		9200	11400
		8130	9030
		2880	8480
		2490	9350
		3700	11600
		5940	10900
		10200	10000
		8030	10400
		11200	10500
		5950	5910
		7750	8130
		6330	6680
		1350	6040
		10600	4780
		19700	5630
			5960
			7120
			2590
			4800
			5730
			2830
	Average	6881.15	7622.81	3198.55
	Std Dev.	3900.47	2360.03	2091.22
