# Supplementary material for: Ethambutol Partitioning in Tuberculous Pulmonary Lesions Explains Its Clinical Efficacy
Source: Antimicrob Agents Chemother. 2017 Aug 24;61(9):e00924-17. doi: 10.1128/AAC.00924-17 (PMC5571334; doi:10.1128/AAC.00924-17)
Supplement: Supplemental material [file AAC.00924-17_zac009176531sd2.xlsx]

## Sheet: DATASET S2
Dataset S2: EMB concentrations measured in lesion compartments by laser-capture microdissection coupled to LC/MS-MS or by LC/MS-MS with whole lesion homogenates obtained by standard dissection of lung tissue. These data were used to generated Figure 3.
DATA used to generate Figure 3A and B:
EMB 100mg/kg STEADY STATE (7 days)
biopsy #	time	Rabbit ID	Laser captured tissue - calculated concentration (ng/mL or ng/g)		whole dissected lesions - calculated concentration (ng/mL or ng/g)		standard dev
1	6h post dose	2537	Plasma	139	plasma	236	0
			Lung	7980	lung tissue	13143.8	5363.91
			Cellular rim	12300	cellular lesion	21700	3835.04
			Caseum	4710	necrotic lesion	15325	2912.47
2	6h post dose	2551	Plasma	236	plasma	139	0
			Lung	11100	lung tissue	7495.56	2170.84
			Cellular rim	18800	cellular lesion
			Caseum	10500	necrotic lesion	5516.67	1603.32
DATA used to generate Figure 3B:
Please note that these samples were stored at -80C for two years prior to being analyzed by laser-capture microdissection and LC/MS-MS. We did observe a 3-fold decrease in EMB levels by LCMS (~60% degradation). As a result, EMB concentrations can be compared across lesion compartments, but absolute concentrations should not be compared to LCMS data reported in Dataset S1 or to the concentrations …
EMB 100mg/kg SINGLE DOSE
biopsy #	time	Rabbit ID	laser-captured tissue - calculated concentration (ng/mL or ng/g)
2	2h post dose	897	Caseum	689
			Inner cellular	2690
			Outer cellular	5090
			Normal lung	7100
			Plasma	2060
1		911	Caseum	550
			Inner cellular	1030
			Outer cellular	1790
			Normal lung	2080
			Plasma	1570
2	6h post dose	899	Caseum	526
			Inner cellular	1290
			Outer cellular	1460
			Normal lung	1870
			Plasma	855
2		901	Caseum	392
			Inner cellular	986
			Outer cellular	1920
			Normal lung	756
			Plasma	130
